# Supplementary material for: Notch-based gene signature for predicting the response to neoadjuvant chemotherapy in triple-negative breast cancer
Source: J Transl Med. 2023 Nov 15;21:811. doi: 10.1186/s12967-023-04713-3 (PMC10647131; doi:10.1186/s12967-023-04713-3)
Supplement: Supplementary file 1 — Additional file 1: Table S1. Summary of the datasets included in the analysis. All samples were taken from triplenegative breast cancer patients before initiating neoadjuvant chemotherapy. T taxane, A anthracycline, F fluorouracil, C cyclophosphamide, E epirubicin, FNA fine needle aspiration, NACT neoadjuvant chemotherapy. Figure S1. Prognostic value of the TSP signature in patients with triple-negative breast cancer in the METABRIC dataset. A Receiver operating characteristic (ROC) curve showing the performance of the Notch TSP signature in predicting relapse-free survival in triple-negative breast cancer patients (n = 157). B Kaplan‒Meier survival curves showing the association between the signature’s predictions and relapse-free survival in the same set of patients. C Kaplan‒Meier survival curves demonstrating the association of each individual pair and relapse-free survival in the same set of patients. ‘p’ denotes the log-rank p value. [file 12967_2023_4713_MOESM1_ESM.csv]

up	down
HDAC1	HERPUD1
PHB2	HERPUD1
TAGLN	HERPUD1
ITGAV	HERPUD1
SLC3A1	HERPUD1
CANX	HERPUD1
FLOT1	HERPUD1
NQO1	HERPUD1
PCF11	HERPUD1
F2R	HERPUD1
LAMB2	HERPUD1
CD4	HERPUD1
SLC4A3	HERPUD1
S100A13	HERPUD1
CNTN1	HERPUD1
TCAP	HERPUD1
STAT5A	HERPUD1
ARL6IP5	HERPUD1
ANXA6	HERPUD1
ABCC8	HERPUD1
SLC12A3	HERPUD1
COL18A1	HERPUD1
HMGCR	HERPUD1
SFPQ	HERPUD1
SEC62	HERPUD1
BRCA1	HERPUD1
PSMD10	HERPUD1
PTHLH	HERPUD1
RBP1	HERPUD1
P2RY10	HERPUD1
CD69	HERPUD1
TARP	HERPUD1
CD3D	HERPUD1
RAG2	HERPUD1
RRAS2	HERPUD1
ID2	HERPUD1
CD28	HERPUD1
GATA3	HERPUD1
TRAT1	HERPUD1
EGR2	HERPUD1
TNFRSF18	HERPUD1
LCK	HERPUD1
GZMB	HERPUD1
BCL2A1	HERPUD1
CCR7	HERPUD1
CD83	HERPUD1
CCL5	HERPUD1
TRAF1	HERPUD1
IL12B	HERPUD1
CX3CL1	HERPUD1
RELB	HERPUD1
EGR1	HERPUD1
CARD11	HERPUD1
NFKB2	HERPUD1
ICAM1	HERPUD1
IRF7	HERPUD1
JUNB	HERPUD1
IL10RA	HERPUD1
CD86	HERPUD1
BIRC2	HERPUD1
BIRC3	HERPUD1
CD80	HERPUD1
ZAP70	HERPUD1
DDR1	HERPUD1
CD7	HERPUD1
CD3G	HERPUD1
TOX	HERPUD1
GZMA	HERPUD1
DTX1	HERPUD1
LAT	HERPUD1
RAG1	HERPUD1
PTCRA	HERPUD1
CD2	HERPUD1
NFATC1	HERPUD1
NOTCH3	HERPUD1
CD74	HERPUD1
THY1	HERPUD1
CTLA4	HERPUD1
MAMLD1	HERPUD1
CREBBP	HERPUD1
E2F1	HERPUD1
E2F3	HERPUD1
EIF2C3	HERPUD1
EIF2C4	HERPUD1
EP300	HERPUD1
SNW1	HERPUD1
TNRC6B	HERPUD1
KAT2A	HERPUD1
EIF2C1	HERPUD1
EIF2C2	HERPUD1
TNRC6A	HERPUD1
RBPJ	HERPUD1
JUN	HERPUD1
MOV10	HERPUD1
LOC441488	HERPUD1
NOTCH2	HERPUD1
NOTCH4	HERPUD1
MAML3	HERPUD1
TNRC6C	HERPUD1
CCND1	HERPUD1
TFDP1	HERPUD1
LOC728030	HERPUD1
MAML2	HERPUD1
KAT2B	HERPUD1
MAML1	HERPUD1
ADAM10	HERPUD1
DTX2	HERPUD1
MIB2	HERPUD1
JAG1	HERPUD1
DTX4	HERPUD1
NCSTN	HERPUD1
DLL1	HERPUD1
JAG2	HERPUD1
ARRB1	HERPUD1
ARRB2	HERPUD1
APH1A	HERPUD1
PSENEN	HERPUD1
PSEN1	HERPUD1
PSEN2	HERPUD1
MIB1	HERPUD1
RPS27A	HERPUD1
ADAM17	HERPUD1
RPS27AP11	HERPUD1
UBA52	HERPUD1
APH1B	HERPUD1
DNER	HERPUD1
ST3GAL6	HERPUD1
TMED2	HERPUD1
POFUT1	HERPUD1
B4GALT1	HERPUD1
MFNG	HERPUD1
ATP2A1	HERPUD1
ATP2A2	HERPUD1
ATP2A3	HERPUD1
FURIN	HERPUD1
POGLUT1	HERPUD1
RAB6A	HERPUD1
SEL1L	HERPUD1
ST3GAL3	HERPUD1
HDAC6	HERPUD1
HDAC5	HERPUD1
CDK8	HERPUD1
HEYL	HERPUD1
HDAC2	HERPUD1
HIF1A	HERPUD1
HES1	HERPUD1
HES5	HERPUD1
HDAC7	HERPUD1
HDAC8	HERPUD1
SKP1	HERPUD1
TBL1X	HERPUD1
TLE1	HERPUD1
TLE2	HERPUD1
TLE3	HERPUD1
TLE4	HERPUD1
TBL1XR1	HERPUD1
HDAC11	HERPUD1
HDAC10	HERPUD1
CUL1	HERPUD1
HDAC3	HERPUD1
CCNC	HERPUD1
NCOR1	HERPUD1
NCOR2	HERPUD1
HDAC9	HERPUD1
HDAC4	HERPUD1
RBX1	HERPUD1
STAT3	HERPUD1
NOD2	HERPUD1
ITGB1BP1	HERPUD1
TSPAN15	HERPUD1
TSPAN17	HERPUD1
GSX2	HERPUD1
NOV	HERPUD1
TSPAN14	HERPUD1
PDCD10	HERPUD1
KIT	HERPUD1
TSPAN10	HERPUD1
TSPAN33	HERPUD1
WNT1	HERPUD1
SLC35C2	HERPUD1
TSPAN5	HERPUD1
C3orf17	HERPUD1
ASCL1	HERPUD1
AAK1	HERPUD1
NOTCH1	HERPUD1
EYA1	HERPUD1
ERH	HERPUD1
FGF10	HERPUD1
MESP1	HERPUD1
HDAC1	DDAH2
PHB2	DDAH2
TAGLN	DDAH2
ITGAV	DDAH2
SLC3A1	DDAH2
CANX	DDAH2
FLOT1	DDAH2
NQO1	DDAH2
PCF11	DDAH2
F2R	DDAH2
LAMB2	DDAH2
CD4	DDAH2
SLC4A3	DDAH2
S100A13	DDAH2
CNTN1	DDAH2
TCAP	DDAH2
STAT5A	DDAH2
ARL6IP5	DDAH2
ANXA6	DDAH2
ABCC8	DDAH2
SLC12A3	DDAH2
COL18A1	DDAH2
HMGCR	DDAH2
SFPQ	DDAH2
SEC62	DDAH2
BRCA1	DDAH2
PSMD10	DDAH2
PTHLH	DDAH2
RBP1	DDAH2
P2RY10	DDAH2
CD69	DDAH2
TARP	DDAH2
CD3D	DDAH2
RAG2	DDAH2
RRAS2	DDAH2
ID2	DDAH2
CD28	DDAH2
GATA3	DDAH2
TRAT1	DDAH2
EGR2	DDAH2
TNFRSF18	DDAH2
LCK	DDAH2
GZMB	DDAH2
BCL2A1	DDAH2
CCR7	DDAH2
CD83	DDAH2
CCL5	DDAH2
TRAF1	DDAH2
IL12B	DDAH2
CX3CL1	DDAH2
RELB	DDAH2
EGR1	DDAH2
CARD11	DDAH2
NFKB2	DDAH2
ICAM1	DDAH2
IRF7	DDAH2
JUNB	DDAH2
IL10RA	DDAH2
CD86	DDAH2
BIRC2	DDAH2
BIRC3	DDAH2
CD80	DDAH2
ZAP70	DDAH2
DDR1	DDAH2
CD7	DDAH2
CD3G	DDAH2
TOX	DDAH2
GZMA	DDAH2
DTX1	DDAH2
LAT	DDAH2
RAG1	DDAH2
PTCRA	DDAH2
CD2	DDAH2
NFATC1	DDAH2
NOTCH3	DDAH2
CD74	DDAH2
THY1	DDAH2
CTLA4	DDAH2
MAMLD1	DDAH2
CREBBP	DDAH2
E2F1	DDAH2
E2F3	DDAH2
EIF2C3	DDAH2
EIF2C4	DDAH2
EP300	DDAH2
SNW1	DDAH2
TNRC6B	DDAH2
KAT2A	DDAH2
EIF2C1	DDAH2
EIF2C2	DDAH2
TNRC6A	DDAH2
RBPJ	DDAH2
JUN	DDAH2
MOV10	DDAH2
LOC441488	DDAH2
NOTCH2	DDAH2
NOTCH4	DDAH2
MAML3	DDAH2
TNRC6C	DDAH2
CCND1	DDAH2
TFDP1	DDAH2
LOC728030	DDAH2
MAML2	DDAH2
KAT2B	DDAH2
MAML1	DDAH2
ADAM10	DDAH2
DTX2	DDAH2
MIB2	DDAH2
JAG1	DDAH2
DTX4	DDAH2
NCSTN	DDAH2
DLL1	DDAH2
JAG2	DDAH2
ARRB1	DDAH2
ARRB2	DDAH2
APH1A	DDAH2
PSENEN	DDAH2
PSEN1	DDAH2
PSEN2	DDAH2
MIB1	DDAH2
RPS27A	DDAH2
ADAM17	DDAH2
RPS27AP11	DDAH2
UBA52	DDAH2
APH1B	DDAH2
DNER	DDAH2
ST3GAL6	DDAH2
TMED2	DDAH2
POFUT1	DDAH2
B4GALT1	DDAH2
MFNG	DDAH2
ATP2A1	DDAH2
ATP2A2	DDAH2
ATP2A3	DDAH2
FURIN	DDAH2
POGLUT1	DDAH2
RAB6A	DDAH2
SEL1L	DDAH2
ST3GAL3	DDAH2
HDAC6	DDAH2
HDAC5	DDAH2
CDK8	DDAH2
HEYL	DDAH2
HDAC2	DDAH2
HIF1A	DDAH2
HES1	DDAH2
HES5	DDAH2
HDAC7	DDAH2
HDAC8	DDAH2
SKP1	DDAH2
TBL1X	DDAH2
TLE1	DDAH2
TLE2	DDAH2
TLE3	DDAH2
TLE4	DDAH2
TBL1XR1	DDAH2
HDAC11	DDAH2
HDAC10	DDAH2
CUL1	DDAH2
HDAC3	DDAH2
CCNC	DDAH2
NCOR1	DDAH2
NCOR2	DDAH2
HDAC9	DDAH2
HDAC4	DDAH2
RBX1	DDAH2
STAT3	DDAH2
NOD2	DDAH2
ITGB1BP1	DDAH2
TSPAN15	DDAH2
TSPAN17	DDAH2
GSX2	DDAH2
NOV	DDAH2
TSPAN14	DDAH2
PDCD10	DDAH2
KIT	DDAH2
TSPAN10	DDAH2
TSPAN33	DDAH2
WNT1	DDAH2
SLC35C2	DDAH2
TSPAN5	DDAH2
C3orf17	DDAH2
ASCL1	DDAH2
AAK1	DDAH2
NOTCH1	DDAH2
EYA1	DDAH2
ERH	DDAH2
FGF10	DDAH2
MESP1	DDAH2
HDAC1	AANAT
PHB2	AANAT
TAGLN	AANAT
ITGAV	AANAT
SLC3A1	AANAT
CANX	AANAT
FLOT1	AANAT
NQO1	AANAT
PCF11	AANAT
F2R	AANAT
LAMB2	AANAT
CD4	AANAT
SLC4A3	AANAT
S100A13	AANAT
CNTN1	AANAT
TCAP	AANAT
STAT5A	AANAT
ARL6IP5	AANAT
ANXA6	AANAT
ABCC8	AANAT
SLC12A3	AANAT
COL18A1	AANAT
HMGCR	AANAT
SFPQ	AANAT
SEC62	AANAT
BRCA1	AANAT
PSMD10	AANAT
PTHLH	AANAT
RBP1	AANAT
P2RY10	AANAT
CD69	AANAT
TARP	AANAT
CD3D	AANAT
RAG2	AANAT
RRAS2	AANAT
ID2	AANAT
CD28	AANAT
GATA3	AANAT
TRAT1	AANAT
EGR2	AANAT
TNFRSF18	AANAT
LCK	AANAT
GZMB	AANAT
BCL2A1	AANAT
CCR7	AANAT
CD83	AANAT
CCL5	AANAT
TRAF1	AANAT
IL12B	AANAT
CX3CL1	AANAT
RELB	AANAT
EGR1	AANAT
CARD11	AANAT
NFKB2	AANAT
ICAM1	AANAT
IRF7	AANAT
JUNB	AANAT
IL10RA	AANAT
CD86	AANAT
BIRC2	AANAT
BIRC3	AANAT
CD80	AANAT
ZAP70	AANAT
DDR1	AANAT
CD7	AANAT
CD3G	AANAT
TOX	AANAT
GZMA	AANAT
DTX1	AANAT
LAT	AANAT
RAG1	AANAT
PTCRA	AANAT
CD2	AANAT
NFATC1	AANAT
NOTCH3	AANAT
CD74	AANAT
THY1	AANAT
CTLA4	AANAT
MAMLD1	AANAT
CREBBP	AANAT
E2F1	AANAT
E2F3	AANAT
EIF2C3	AANAT
EIF2C4	AANAT
EP300	AANAT
SNW1	AANAT
TNRC6B	AANAT
KAT2A	AANAT
EIF2C1	AANAT
EIF2C2	AANAT
TNRC6A	AANAT
RBPJ	AANAT
JUN	AANAT
MOV10	AANAT
LOC441488	AANAT
NOTCH2	AANAT
NOTCH4	AANAT
MAML3	AANAT
TNRC6C	AANAT
CCND1	AANAT
TFDP1	AANAT
LOC728030	AANAT
MAML2	AANAT
KAT2B	AANAT
MAML1	AANAT
ADAM10	AANAT
DTX2	AANAT
MIB2	AANAT
JAG1	AANAT
DTX4	AANAT
NCSTN	AANAT
DLL1	AANAT
JAG2	AANAT
ARRB1	AANAT
ARRB2	AANAT
APH1A	AANAT
PSENEN	AANAT
PSEN1	AANAT
PSEN2	AANAT
MIB1	AANAT
RPS27A	AANAT
ADAM17	AANAT
RPS27AP11	AANAT
UBA52	AANAT
APH1B	AANAT
DNER	AANAT
ST3GAL6	AANAT
TMED2	AANAT
POFUT1	AANAT
B4GALT1	AANAT
MFNG	AANAT
ATP2A1	AANAT
ATP2A2	AANAT
ATP2A3	AANAT
FURIN	AANAT
POGLUT1	AANAT
RAB6A	AANAT
SEL1L	AANAT
ST3GAL3	AANAT
HDAC6	AANAT
HDAC5	AANAT
CDK8	AANAT
HEYL	AANAT
HDAC2	AANAT
HIF1A	AANAT
HES1	AANAT
HES5	AANAT
HDAC7	AANAT
HDAC8	AANAT
SKP1	AANAT
TBL1X	AANAT
TLE1	AANAT
TLE2	AANAT
TLE3	AANAT
TLE4	AANAT
TBL1XR1	AANAT
HDAC11	AANAT
HDAC10	AANAT
CUL1	AANAT
HDAC3	AANAT
CCNC	AANAT
NCOR1	AANAT
NCOR2	AANAT
HDAC9	AANAT
HDAC4	AANAT
RBX1	AANAT
STAT3	AANAT
NOD2	AANAT
ITGB1BP1	AANAT
TSPAN15	AANAT
TSPAN17	AANAT
GSX2	AANAT
NOV	AANAT
TSPAN14	AANAT
PDCD10	AANAT
KIT	AANAT
TSPAN10	AANAT
TSPAN33	AANAT
WNT1	AANAT
SLC35C2	AANAT
TSPAN5	AANAT
C3orf17	AANAT
ASCL1	AANAT
AAK1	AANAT
NOTCH1	AANAT
EYA1	AANAT
ERH	AANAT
FGF10	AANAT
MESP1	AANAT
HDAC1	TGM3
PHB2	TGM3
TAGLN	TGM3
ITGAV	TGM3
SLC3A1	TGM3
CANX	TGM3
FLOT1	TGM3
NQO1	TGM3
PCF11	TGM3
F2R	TGM3
LAMB2	TGM3
CD4	TGM3
SLC4A3	TGM3
S100A13	TGM3
CNTN1	TGM3
TCAP	TGM3
STAT5A	TGM3
ARL6IP5	TGM3
ANXA6	TGM3
ABCC8	TGM3
SLC12A3	TGM3
COL18A1	TGM3
HMGCR	TGM3
SFPQ	TGM3
SEC62	TGM3
BRCA1	TGM3
PSMD10	TGM3
PTHLH	TGM3
RBP1	TGM3
P2RY10	TGM3
CD69	TGM3
TARP	TGM3
CD3D	TGM3
RAG2	TGM3
RRAS2	TGM3
ID2	TGM3
CD28	TGM3
GATA3	TGM3
TRAT1	TGM3
EGR2	TGM3
TNFRSF18	TGM3
LCK	TGM3
GZMB	TGM3
BCL2A1	TGM3
CCR7	TGM3
CD83	TGM3
CCL5	TGM3
TRAF1	TGM3
IL12B	TGM3
CX3CL1	TGM3
RELB	TGM3
EGR1	TGM3
CARD11	TGM3
NFKB2	TGM3
ICAM1	TGM3
IRF7	TGM3
JUNB	TGM3
IL10RA	TGM3
CD86	TGM3
BIRC2	TGM3
BIRC3	TGM3
CD80	TGM3
ZAP70	TGM3
DDR1	TGM3
CD7	TGM3
CD3G	TGM3
TOX	TGM3
GZMA	TGM3
DTX1	TGM3
LAT	TGM3
RAG1	TGM3
PTCRA	TGM3
CD2	TGM3
NFATC1	TGM3
NOTCH3	TGM3
CD74	TGM3
THY1	TGM3
CTLA4	TGM3
MAMLD1	TGM3
CREBBP	TGM3
E2F1	TGM3
E2F3	TGM3
EIF2C3	TGM3
EIF2C4	TGM3
EP300	TGM3
SNW1	TGM3
TNRC6B	TGM3
KAT2A	TGM3
EIF2C1	TGM3
EIF2C2	TGM3
TNRC6A	TGM3
RBPJ	TGM3
JUN	TGM3
MOV10	TGM3
LOC441488	TGM3
NOTCH2	TGM3
NOTCH4	TGM3
MAML3	TGM3
TNRC6C	TGM3
CCND1	TGM3
TFDP1	TGM3
LOC728030	TGM3
MAML2	TGM3
KAT2B	TGM3
MAML1	TGM3
ADAM10	TGM3
DTX2	TGM3
MIB2	TGM3
JAG1	TGM3
DTX4	TGM3
NCSTN	TGM3
DLL1	TGM3
JAG2	TGM3
ARRB1	TGM3
ARRB2	TGM3
APH1A	TGM3
PSENEN	TGM3
PSEN1	TGM3
PSEN2	TGM3
MIB1	TGM3
RPS27A	TGM3
ADAM17	TGM3
RPS27AP11	TGM3
UBA52	TGM3
APH1B	TGM3
DNER	TGM3
ST3GAL6	TGM3
TMED2	TGM3
POFUT1	TGM3
B4GALT1	TGM3
MFNG	TGM3
ATP2A1	TGM3
ATP2A2	TGM3
ATP2A3	TGM3
FURIN	TGM3
POGLUT1	TGM3
RAB6A	TGM3
SEL1L	TGM3
ST3GAL3	TGM3
HDAC6	TGM3
HDAC5	TGM3
CDK8	TGM3
HEYL	TGM3
HDAC2	TGM3
HIF1A	TGM3
HES1	TGM3
HES5	TGM3
HDAC7	TGM3
HDAC8	TGM3
SKP1	TGM3
TBL1X	TGM3
TLE1	TGM3
TLE2	TGM3
TLE3	TGM3
TLE4	TGM3
TBL1XR1	TGM3
HDAC11	TGM3
HDAC10	TGM3
CUL1	TGM3
HDAC3	TGM3
CCNC	TGM3
NCOR1	TGM3
NCOR2	TGM3
HDAC9	TGM3
HDAC4	TGM3
RBX1	TGM3
STAT3	TGM3
NOD2	TGM3
ITGB1BP1	TGM3
TSPAN15	TGM3
TSPAN17	TGM3
GSX2	TGM3
NOV	TGM3
TSPAN14	TGM3
PDCD10	TGM3
KIT	TGM3
TSPAN10	TGM3
TSPAN33	TGM3
WNT1	TGM3
SLC35C2	TGM3
TSPAN5	TGM3
C3orf17	TGM3
ASCL1	TGM3
AAK1	TGM3
NOTCH1	TGM3
EYA1	TGM3
ERH	TGM3
FGF10	TGM3
MESP1	TGM3
HDAC1	TNFSF4
PHB2	TNFSF4
TAGLN	TNFSF4
ITGAV	TNFSF4
SLC3A1	TNFSF4
CANX	TNFSF4
FLOT1	TNFSF4
NQO1	TNFSF4
PCF11	TNFSF4
F2R	TNFSF4
LAMB2	TNFSF4
CD4	TNFSF4
SLC4A3	TNFSF4
S100A13	TNFSF4
CNTN1	TNFSF4
TCAP	TNFSF4
STAT5A	TNFSF4
ARL6IP5	TNFSF4
ANXA6	TNFSF4
ABCC8	TNFSF4
SLC12A3	TNFSF4
COL18A1	TNFSF4
HMGCR	TNFSF4
SFPQ	TNFSF4
SEC62	TNFSF4
BRCA1	TNFSF4
PSMD10	TNFSF4
PTHLH	TNFSF4
RBP1	TNFSF4
P2RY10	TNFSF4
CD69	TNFSF4
TARP	TNFSF4
CD3D	TNFSF4
RAG2	TNFSF4
RRAS2	TNFSF4
ID2	TNFSF4
CD28	TNFSF4
GATA3	TNFSF4
TRAT1	TNFSF4
EGR2	TNFSF4
TNFRSF18	TNFSF4
LCK	TNFSF4
GZMB	TNFSF4
BCL2A1	TNFSF4
CCR7	TNFSF4
CD83	TNFSF4
CCL5	TNFSF4
TRAF1	TNFSF4
IL12B	TNFSF4
CX3CL1	TNFSF4
RELB	TNFSF4
EGR1	TNFSF4
CARD11	TNFSF4
NFKB2	TNFSF4
ICAM1	TNFSF4
IRF7	TNFSF4
JUNB	TNFSF4
IL10RA	TNFSF4
CD86	TNFSF4
BIRC2	TNFSF4
BIRC3	TNFSF4
CD80	TNFSF4
ZAP70	TNFSF4
DDR1	TNFSF4
CD7	TNFSF4
CD3G	TNFSF4
TOX	TNFSF4
GZMA	TNFSF4
DTX1	TNFSF4
LAT	TNFSF4
RAG1	TNFSF4
PTCRA	TNFSF4
CD2	TNFSF4
NFATC1	TNFSF4
NOTCH3	TNFSF4
CD74	TNFSF4
THY1	TNFSF4
CTLA4	TNFSF4
MAMLD1	TNFSF4
CREBBP	TNFSF4
E2F1	TNFSF4
E2F3	TNFSF4
EIF2C3	TNFSF4
EIF2C4	TNFSF4
EP300	TNFSF4
SNW1	TNFSF4
TNRC6B	TNFSF4
KAT2A	TNFSF4
EIF2C1	TNFSF4
EIF2C2	TNFSF4
TNRC6A	TNFSF4
RBPJ	TNFSF4
JUN	TNFSF4
MOV10	TNFSF4
LOC441488	TNFSF4
NOTCH2	TNFSF4
NOTCH4	TNFSF4
MAML3	TNFSF4
TNRC6C	TNFSF4
CCND1	TNFSF4
TFDP1	TNFSF4
LOC728030	TNFSF4
MAML2	TNFSF4
KAT2B	TNFSF4
MAML1	TNFSF4
ADAM10	TNFSF4
DTX2	TNFSF4
MIB2	TNFSF4
JAG1	TNFSF4
DTX4	TNFSF4
NCSTN	TNFSF4
DLL1	TNFSF4
JAG2	TNFSF4
ARRB1	TNFSF4
ARRB2	TNFSF4
APH1A	TNFSF4
PSENEN	TNFSF4
PSEN1	TNFSF4
PSEN2	TNFSF4
MIB1	TNFSF4
RPS27A	TNFSF4
ADAM17	TNFSF4
RPS27AP11	TNFSF4
UBA52	TNFSF4
APH1B	TNFSF4
DNER	TNFSF4
ST3GAL6	TNFSF4
TMED2	TNFSF4
POFUT1	TNFSF4
B4GALT1	TNFSF4
MFNG	TNFSF4
ATP2A1	TNFSF4
ATP2A2	TNFSF4
ATP2A3	TNFSF4
FURIN	TNFSF4
POGLUT1	TNFSF4
RAB6A	TNFSF4
SEL1L	TNFSF4
ST3GAL3	TNFSF4
HDAC6	TNFSF4
HDAC5	TNFSF4
CDK8	TNFSF4
HEYL	TNFSF4
HDAC2	TNFSF4
HIF1A	TNFSF4
HES1	TNFSF4
HES5	TNFSF4
HDAC7	TNFSF4
HDAC8	TNFSF4
SKP1	TNFSF4
TBL1X	TNFSF4
TLE1	TNFSF4
TLE2	TNFSF4
TLE3	TNFSF4
TLE4	TNFSF4
TBL1XR1	TNFSF4
HDAC11	TNFSF4
HDAC10	TNFSF4
CUL1	TNFSF4
HDAC3	TNFSF4
CCNC	TNFSF4
NCOR1	TNFSF4
NCOR2	TNFSF4
HDAC9	TNFSF4
HDAC4	TNFSF4
RBX1	TNFSF4
STAT3	TNFSF4
NOD2	TNFSF4
ITGB1BP1	TNFSF4
TSPAN15	TNFSF4
TSPAN17	TNFSF4
GSX2	TNFSF4
NOV	TNFSF4
TSPAN14	TNFSF4
PDCD10	TNFSF4
KIT	TNFSF4
TSPAN10	TNFSF4
TSPAN33	TNFSF4
WNT1	TNFSF4
SLC35C2	TNFSF4
TSPAN5	TNFSF4
C3orf17	TNFSF4
ASCL1	TNFSF4
AAK1	TNFSF4
NOTCH1	TNFSF4
EYA1	TNFSF4
ERH	TNFSF4
FGF10	TNFSF4
MESP1	TNFSF4
HDAC1	CDK11A
PHB2	CDK11A
TAGLN	CDK11A
ITGAV	CDK11A
SLC3A1	CDK11A
CANX	CDK11A
FLOT1	CDK11A
NQO1	CDK11A
PCF11	CDK11A
F2R	CDK11A
LAMB2	CDK11A
CD4	CDK11A
SLC4A3	CDK11A
S100A13	CDK11A
CNTN1	CDK11A
TCAP	CDK11A
STAT5A	CDK11A
ARL6IP5	CDK11A
ANXA6	CDK11A
ABCC8	CDK11A
SLC12A3	CDK11A
COL18A1	CDK11A
HMGCR	CDK11A
SFPQ	CDK11A
SEC62	CDK11A
BRCA1	CDK11A
PSMD10	CDK11A
PTHLH	CDK11A
RBP1	CDK11A
P2RY10	CDK11A
CD69	CDK11A
TARP	CDK11A
CD3D	CDK11A
RAG2	CDK11A
RRAS2	CDK11A
ID2	CDK11A
CD28	CDK11A
GATA3	CDK11A
TRAT1	CDK11A
EGR2	CDK11A
TNFRSF18	CDK11A
LCK	CDK11A
GZMB	CDK11A
BCL2A1	CDK11A
CCR7	CDK11A
CD83	CDK11A
CCL5	CDK11A
TRAF1	CDK11A
IL12B	CDK11A
CX3CL1	CDK11A
RELB	CDK11A
EGR1	CDK11A
CARD11	CDK11A
NFKB2	CDK11A
ICAM1	CDK11A
IRF7	CDK11A
JUNB	CDK11A
IL10RA	CDK11A
CD86	CDK11A
BIRC2	CDK11A
BIRC3	CDK11A
CD80	CDK11A
ZAP70	CDK11A
DDR1	CDK11A
CD7	CDK11A
CD3G	CDK11A
TOX	CDK11A
GZMA	CDK11A
DTX1	CDK11A
LAT	CDK11A
RAG1	CDK11A
PTCRA	CDK11A
CD2	CDK11A
NFATC1	CDK11A
NOTCH3	CDK11A
CD74	CDK11A
THY1	CDK11A
CTLA4	CDK11A
MAMLD1	CDK11A
CREBBP	CDK11A
E2F1	CDK11A
E2F3	CDK11A
EIF2C3	CDK11A
EIF2C4	CDK11A
EP300	CDK11A
SNW1	CDK11A
TNRC6B	CDK11A
KAT2A	CDK11A
EIF2C1	CDK11A
EIF2C2	CDK11A
TNRC6A	CDK11A
RBPJ	CDK11A
JUN	CDK11A
MOV10	CDK11A
LOC441488	CDK11A
NOTCH2	CDK11A
NOTCH4	CDK11A
MAML3	CDK11A
TNRC6C	CDK11A
CCND1	CDK11A
TFDP1	CDK11A
LOC728030	CDK11A
MAML2	CDK11A
KAT2B	CDK11A
MAML1	CDK11A
ADAM10	CDK11A
DTX2	CDK11A
MIB2	CDK11A
JAG1	CDK11A
DTX4	CDK11A
NCSTN	CDK11A
DLL1	CDK11A
JAG2	CDK11A
ARRB1	CDK11A
ARRB2	CDK11A
APH1A	CDK11A
PSENEN	CDK11A
PSEN1	CDK11A
PSEN2	CDK11A
MIB1	CDK11A
RPS27A	CDK11A
ADAM17	CDK11A
RPS27AP11	CDK11A
UBA52	CDK11A
APH1B	CDK11A
DNER	CDK11A
ST3GAL6	CDK11A
TMED2	CDK11A
POFUT1	CDK11A
B4GALT1	CDK11A
MFNG	CDK11A
ATP2A1	CDK11A
ATP2A2	CDK11A
ATP2A3	CDK11A
FURIN	CDK11A
POGLUT1	CDK11A
RAB6A	CDK11A
SEL1L	CDK11A
ST3GAL3	CDK11A
HDAC6	CDK11A
HDAC5	CDK11A
CDK8	CDK11A
HEYL	CDK11A
HDAC2	CDK11A
HIF1A	CDK11A
HES1	CDK11A
HES5	CDK11A
HDAC7	CDK11A
HDAC8	CDK11A
SKP1	CDK11A
TBL1X	CDK11A
TLE1	CDK11A
TLE2	CDK11A
TLE3	CDK11A
TLE4	CDK11A
TBL1XR1	CDK11A
HDAC11	CDK11A
HDAC10	CDK11A
CUL1	CDK11A
HDAC3	CDK11A
CCNC	CDK11A
NCOR1	CDK11A
NCOR2	CDK11A
HDAC9	CDK11A
HDAC4	CDK11A
RBX1	CDK11A
STAT3	CDK11A
NOD2	CDK11A
ITGB1BP1	CDK11A
TSPAN15	CDK11A
TSPAN17	CDK11A
GSX2	CDK11A
NOV	CDK11A
TSPAN14	CDK11A
PDCD10	CDK11A
KIT	CDK11A
TSPAN10	CDK11A
TSPAN33	CDK11A
WNT1	CDK11A
SLC35C2	CDK11A
TSPAN5	CDK11A
C3orf17	CDK11A
ASCL1	CDK11A
AAK1	CDK11A
NOTCH1	CDK11A
EYA1	CDK11A
ERH	CDK11A
FGF10	CDK11A
MESP1	CDK11A
HDAC1	CYR61
PHB2	CYR61
TAGLN	CYR61
ITGAV	CYR61
SLC3A1	CYR61
CANX	CYR61
FLOT1	CYR61
NQO1	CYR61
PCF11	CYR61
F2R	CYR61
LAMB2	CYR61
CD4	CYR61
SLC4A3	CYR61
S100A13	CYR61
CNTN1	CYR61
TCAP	CYR61
STAT5A	CYR61
ARL6IP5	CYR61
ANXA6	CYR61
ABCC8	CYR61
SLC12A3	CYR61
COL18A1	CYR61
HMGCR	CYR61
SFPQ	CYR61
SEC62	CYR61
BRCA1	CYR61
PSMD10	CYR61
PTHLH	CYR61
RBP1	CYR61
P2RY10	CYR61
CD69	CYR61
TARP	CYR61
CD3D	CYR61
RAG2	CYR61
RRAS2	CYR61
ID2	CYR61
CD28	CYR61
GATA3	CYR61
TRAT1	CYR61
EGR2	CYR61
TNFRSF18	CYR61
LCK	CYR61
GZMB	CYR61
BCL2A1	CYR61
CCR7	CYR61
CD83	CYR61
CCL5	CYR61
TRAF1	CYR61
IL12B	CYR61
CX3CL1	CYR61
RELB	CYR61
EGR1	CYR61
CARD11	CYR61
NFKB2	CYR61
ICAM1	CYR61
IRF7	CYR61
JUNB	CYR61
IL10RA	CYR61
CD86	CYR61
BIRC2	CYR61
BIRC3	CYR61
CD80	CYR61
ZAP70	CYR61
DDR1	CYR61
CD7	CYR61
CD3G	CYR61
TOX	CYR61
GZMA	CYR61
DTX1	CYR61
LAT	CYR61
RAG1	CYR61
PTCRA	CYR61
CD2	CYR61
NFATC1	CYR61
NOTCH3	CYR61
CD74	CYR61
THY1	CYR61
CTLA4	CYR61
MAMLD1	CYR61
CREBBP	CYR61
E2F1	CYR61
E2F3	CYR61
EIF2C3	CYR61
EIF2C4	CYR61
EP300	CYR61
SNW1	CYR61
TNRC6B	CYR61
KAT2A	CYR61
EIF2C1	CYR61
EIF2C2	CYR61
TNRC6A	CYR61
RBPJ	CYR61
JUN	CYR61
MOV10	CYR61
LOC441488	CYR61
NOTCH2	CYR61
NOTCH4	CYR61
MAML3	CYR61
TNRC6C	CYR61
CCND1	CYR61
TFDP1	CYR61
LOC728030	CYR61
MAML2	CYR61
KAT2B	CYR61
MAML1	CYR61
ADAM10	CYR61
DTX2	CYR61
MIB2	CYR61
JAG1	CYR61
DTX4	CYR61
NCSTN	CYR61
DLL1	CYR61
JAG2	CYR61
ARRB1	CYR61
ARRB2	CYR61
APH1A	CYR61
PSENEN	CYR61
PSEN1	CYR61
PSEN2	CYR61
MIB1	CYR61
RPS27A	CYR61
ADAM17	CYR61
RPS27AP11	CYR61
UBA52	CYR61
APH1B	CYR61
DNER	CYR61
ST3GAL6	CYR61
TMED2	CYR61
POFUT1	CYR61
B4GALT1	CYR61
MFNG	CYR61
ATP2A1	CYR61
ATP2A2	CYR61
ATP2A3	CYR61
FURIN	CYR61
POGLUT1	CYR61
RAB6A	CYR61
SEL1L	CYR61
ST3GAL3	CYR61
HDAC6	CYR61
HDAC5	CYR61
CDK8	CYR61
HEYL	CYR61
HDAC2	CYR61
HIF1A	CYR61
HES1	CYR61
HES5	CYR61
HDAC7	CYR61
HDAC8	CYR61
SKP1	CYR61
TBL1X	CYR61
TLE1	CYR61
TLE2	CYR61
TLE3	CYR61
TLE4	CYR61
TBL1XR1	CYR61
HDAC11	CYR61
HDAC10	CYR61
CUL1	CYR61
HDAC3	CYR61
CCNC	CYR61
NCOR1	CYR61
NCOR2	CYR61
HDAC9	CYR61
HDAC4	CYR61
RBX1	CYR61
STAT3	CYR61
NOD2	CYR61
ITGB1BP1	CYR61
TSPAN15	CYR61
TSPAN17	CYR61
GSX2	CYR61
NOV	CYR61
TSPAN14	CYR61
PDCD10	CYR61
KIT	CYR61
TSPAN10	CYR61
TSPAN33	CYR61
WNT1	CYR61
SLC35C2	CYR61
TSPAN5	CYR61
C3orf17	CYR61
ASCL1	CYR61
AAK1	CYR61
NOTCH1	CYR61
EYA1	CYR61
ERH	CYR61
FGF10	CYR61
MESP1	CYR61
HDAC1	BASP1
PHB2	BASP1
TAGLN	BASP1
ITGAV	BASP1
SLC3A1	BASP1
CANX	BASP1
FLOT1	BASP1
NQO1	BASP1
PCF11	BASP1
F2R	BASP1
LAMB2	BASP1
CD4	BASP1
SLC4A3	BASP1
S100A13	BASP1
CNTN1	BASP1
TCAP	BASP1
STAT5A	BASP1
ARL6IP5	BASP1
ANXA6	BASP1
ABCC8	BASP1
SLC12A3	BASP1
COL18A1	BASP1
HMGCR	BASP1
SFPQ	BASP1
SEC62	BASP1
BRCA1	BASP1
PSMD10	BASP1
PTHLH	BASP1
RBP1	BASP1
P2RY10	BASP1
CD69	BASP1
TARP	BASP1
CD3D	BASP1
RAG2	BASP1
RRAS2	BASP1
ID2	BASP1
CD28	BASP1
GATA3	BASP1
TRAT1	BASP1
EGR2	BASP1
TNFRSF18	BASP1
LCK	BASP1
GZMB	BASP1
BCL2A1	BASP1
CCR7	BASP1
CD83	BASP1
CCL5	BASP1
TRAF1	BASP1
IL12B	BASP1
CX3CL1	BASP1
RELB	BASP1
EGR1	BASP1
CARD11	BASP1
NFKB2	BASP1
ICAM1	BASP1
IRF7	BASP1
JUNB	BASP1
IL10RA	BASP1
CD86	BASP1
BIRC2	BASP1
BIRC3	BASP1
CD80	BASP1
ZAP70	BASP1
DDR1	BASP1
CD7	BASP1
CD3G	BASP1
TOX	BASP1
GZMA	BASP1
DTX1	BASP1
LAT	BASP1
RAG1	BASP1
PTCRA	BASP1
CD2	BASP1
NFATC1	BASP1
NOTCH3	BASP1
CD74	BASP1
THY1	BASP1
CTLA4	BASP1
MAMLD1	BASP1
CREBBP	BASP1
E2F1	BASP1
E2F3	BASP1
EIF2C3	BASP1
EIF2C4	BASP1
EP300	BASP1
SNW1	BASP1
TNRC6B	BASP1
KAT2A	BASP1
EIF2C1	BASP1
EIF2C2	BASP1
TNRC6A	BASP1
RBPJ	BASP1
JUN	BASP1
MOV10	BASP1
LOC441488	BASP1
NOTCH2	BASP1
NOTCH4	BASP1
MAML3	BASP1
TNRC6C	BASP1
CCND1	BASP1
TFDP1	BASP1
LOC728030	BASP1
MAML2	BASP1
KAT2B	BASP1
MAML1	BASP1
ADAM10	BASP1
DTX2	BASP1
MIB2	BASP1
JAG1	BASP1
DTX4	BASP1
NCSTN	BASP1
DLL1	BASP1
JAG2	BASP1
ARRB1	BASP1
ARRB2	BASP1
APH1A	BASP1
PSENEN	BASP1
PSEN1	BASP1
PSEN2	BASP1
MIB1	BASP1
RPS27A	BASP1
ADAM17	BASP1
RPS27AP11	BASP1
UBA52	BASP1
APH1B	BASP1
DNER	BASP1
ST3GAL6	BASP1
TMED2	BASP1
POFUT1	BASP1
B4GALT1	BASP1
MFNG	BASP1
ATP2A1	BASP1
ATP2A2	BASP1
ATP2A3	BASP1
FURIN	BASP1
POGLUT1	BASP1
RAB6A	BASP1
SEL1L	BASP1
ST3GAL3	BASP1
HDAC6	BASP1
HDAC5	BASP1
CDK8	BASP1
HEYL	BASP1
HDAC2	BASP1
HIF1A	BASP1
HES1	BASP1
HES5	BASP1
HDAC7	BASP1
HDAC8	BASP1
SKP1	BASP1
TBL1X	BASP1
TLE1	BASP1
TLE2	BASP1
TLE3	BASP1
TLE4	BASP1
TBL1XR1	BASP1
HDAC11	BASP1
HDAC10	BASP1
CUL1	BASP1
HDAC3	BASP1
CCNC	BASP1
NCOR1	BASP1
NCOR2	BASP1
HDAC9	BASP1
HDAC4	BASP1
RBX1	BASP1
STAT3	BASP1
NOD2	BASP1
ITGB1BP1	BASP1
TSPAN15	BASP1
TSPAN17	BASP1
GSX2	BASP1
NOV	BASP1
TSPAN14	BASP1
PDCD10	BASP1
KIT	BASP1
TSPAN10	BASP1
TSPAN33	BASP1
WNT1	BASP1
SLC35C2	BASP1
TSPAN5	BASP1
C3orf17	BASP1
ASCL1	BASP1
AAK1	BASP1
NOTCH1	BASP1
EYA1	BASP1
ERH	BASP1
FGF10	BASP1
MESP1	BASP1
HDAC1	F3
PHB2	F3
TAGLN	F3
ITGAV	F3
SLC3A1	F3
CANX	F3
FLOT1	F3
NQO1	F3
PCF11	F3
F2R	F3
LAMB2	F3
CD4	F3
SLC4A3	F3
S100A13	F3
CNTN1	F3
TCAP	F3
STAT5A	F3
ARL6IP5	F3
ANXA6	F3
ABCC8	F3
SLC12A3	F3
COL18A1	F3
HMGCR	F3
SFPQ	F3
SEC62	F3
BRCA1	F3
PSMD10	F3
PTHLH	F3
RBP1	F3
P2RY10	F3
CD69	F3
TARP	F3
CD3D	F3
RAG2	F3
RRAS2	F3
ID2	F3
CD28	F3
GATA3	F3
TRAT1	F3
EGR2	F3
TNFRSF18	F3
LCK	F3
GZMB	F3
BCL2A1	F3
CCR7	F3
CD83	F3
CCL5	F3
TRAF1	F3
IL12B	F3
CX3CL1	F3
RELB	F3
EGR1	F3
CARD11	F3
NFKB2	F3
ICAM1	F3
IRF7	F3
JUNB	F3
IL10RA	F3
CD86	F3
BIRC2	F3
BIRC3	F3
CD80	F3
ZAP70	F3
DDR1	F3
CD7	F3
CD3G	F3
TOX	F3
GZMA	F3
DTX1	F3
LAT	F3
RAG1	F3
PTCRA	F3
CD2	F3
NFATC1	F3
NOTCH3	F3
CD74	F3
THY1	F3
CTLA4	F3
MAMLD1	F3
CREBBP	F3
E2F1	F3
E2F3	F3
EIF2C3	F3
EIF2C4	F3
EP300	F3
SNW1	F3
TNRC6B	F3
KAT2A	F3
EIF2C1	F3
EIF2C2	F3
TNRC6A	F3
RBPJ	F3
JUN	F3
MOV10	F3
LOC441488	F3
NOTCH2	F3
NOTCH4	F3
MAML3	F3
TNRC6C	F3
CCND1	F3
TFDP1	F3
LOC728030	F3
MAML2	F3
KAT2B	F3
MAML1	F3
ADAM10	F3
DTX2	F3
MIB2	F3
JAG1	F3
DTX4	F3
NCSTN	F3
DLL1	F3
JAG2	F3
ARRB1	F3
ARRB2	F3
APH1A	F3
PSENEN	F3
PSEN1	F3
PSEN2	F3
MIB1	F3
RPS27A	F3
ADAM17	F3
RPS27AP11	F3
UBA52	F3
APH1B	F3
DNER	F3
ST3GAL6	F3
TMED2	F3
POFUT1	F3
B4GALT1	F3
MFNG	F3
ATP2A1	F3
ATP2A2	F3
ATP2A3	F3
FURIN	F3
POGLUT1	F3
RAB6A	F3
SEL1L	F3
ST3GAL3	F3
HDAC6	F3
HDAC5	F3
CDK8	F3
HEYL	F3
HDAC2	F3
HIF1A	F3
HES1	F3
HES5	F3
HDAC7	F3
HDAC8	F3
SKP1	F3
TBL1X	F3
TLE1	F3
TLE2	F3
TLE3	F3
TLE4	F3
TBL1XR1	F3
HDAC11	F3
HDAC10	F3
CUL1	F3
HDAC3	F3
CCNC	F3
NCOR1	F3
NCOR2	F3
HDAC9	F3
HDAC4	F3
RBX1	F3
STAT3	F3
NOD2	F3
ITGB1BP1	F3
TSPAN15	F3
TSPAN17	F3
GSX2	F3
NOV	F3
TSPAN14	F3
PDCD10	F3
KIT	F3
TSPAN10	F3
TSPAN33	F3
WNT1	F3
SLC35C2	F3
TSPAN5	F3
C3orf17	F3
ASCL1	F3
AAK1	F3
NOTCH1	F3
EYA1	F3
ERH	F3
FGF10	F3
MESP1	F3
HDAC1	EXT1
PHB2	EXT1
TAGLN	EXT1
ITGAV	EXT1
SLC3A1	EXT1
CANX	EXT1
FLOT1	EXT1
NQO1	EXT1
PCF11	EXT1
F2R	EXT1
LAMB2	EXT1
CD4	EXT1
SLC4A3	EXT1
S100A13	EXT1
CNTN1	EXT1
TCAP	EXT1
STAT5A	EXT1
ARL6IP5	EXT1
ANXA6	EXT1
ABCC8	EXT1
SLC12A3	EXT1
COL18A1	EXT1
HMGCR	EXT1
SFPQ	EXT1
SEC62	EXT1
BRCA1	EXT1
PSMD10	EXT1
PTHLH	EXT1
RBP1	EXT1
P2RY10	EXT1
CD69	EXT1
TARP	EXT1
CD3D	EXT1
RAG2	EXT1
RRAS2	EXT1
ID2	EXT1
CD28	EXT1
GATA3	EXT1
TRAT1	EXT1
EGR2	EXT1
TNFRSF18	EXT1
LCK	EXT1
GZMB	EXT1
BCL2A1	EXT1
CCR7	EXT1
CD83	EXT1
CCL5	EXT1
TRAF1	EXT1
IL12B	EXT1
CX3CL1	EXT1
RELB	EXT1
EGR1	EXT1
CARD11	EXT1
NFKB2	EXT1
ICAM1	EXT1
IRF7	EXT1
JUNB	EXT1
IL10RA	EXT1
CD86	EXT1
BIRC2	EXT1
BIRC3	EXT1
CD80	EXT1
ZAP70	EXT1
DDR1	EXT1
CD7	EXT1
CD3G	EXT1
TOX	EXT1
GZMA	EXT1
DTX1	EXT1
LAT	EXT1
RAG1	EXT1
PTCRA	EXT1
CD2	EXT1
NFATC1	EXT1
NOTCH3	EXT1
CD74	EXT1
THY1	EXT1
CTLA4	EXT1
MAMLD1	EXT1
CREBBP	EXT1
E2F1	EXT1
E2F3	EXT1
EIF2C3	EXT1
EIF2C4	EXT1
EP300	EXT1
SNW1	EXT1
TNRC6B	EXT1
KAT2A	EXT1
EIF2C1	EXT1
EIF2C2	EXT1
TNRC6A	EXT1
RBPJ	EXT1
JUN	EXT1
MOV10	EXT1
LOC441488	EXT1
NOTCH2	EXT1
NOTCH4	EXT1
MAML3	EXT1
TNRC6C	EXT1
CCND1	EXT1
TFDP1	EXT1
LOC728030	EXT1
MAML2	EXT1
KAT2B	EXT1
MAML1	EXT1
ADAM10	EXT1
DTX2	EXT1
MIB2	EXT1
JAG1	EXT1
DTX4	EXT1
NCSTN	EXT1
DLL1	EXT1
JAG2	EXT1
ARRB1	EXT1
ARRB2	EXT1
APH1A	EXT1
PSENEN	EXT1
PSEN1	EXT1
PSEN2	EXT1
MIB1	EXT1
RPS27A	EXT1
ADAM17	EXT1
RPS27AP11	EXT1
UBA52	EXT1
APH1B	EXT1
DNER	EXT1
ST3GAL6	EXT1
TMED2	EXT1
POFUT1	EXT1
B4GALT1	EXT1
MFNG	EXT1
ATP2A1	EXT1
ATP2A2	EXT1
ATP2A3	EXT1
FURIN	EXT1
POGLUT1	EXT1
RAB6A	EXT1
SEL1L	EXT1
ST3GAL3	EXT1
HDAC6	EXT1
HDAC5	EXT1
CDK8	EXT1
HEYL	EXT1
HDAC2	EXT1
HIF1A	EXT1
HES1	EXT1
HES5	EXT1
HDAC7	EXT1
HDAC8	EXT1
SKP1	EXT1
TBL1X	EXT1
TLE1	EXT1
TLE2	EXT1
TLE3	EXT1
TLE4	EXT1
TBL1XR1	EXT1
HDAC11	EXT1
HDAC10	EXT1
CUL1	EXT1
HDAC3	EXT1
CCNC	EXT1
NCOR1	EXT1
NCOR2	EXT1
HDAC9	EXT1
HDAC4	EXT1
RBX1	EXT1
STAT3	EXT1
NOD2	EXT1
ITGB1BP1	EXT1
TSPAN15	EXT1
TSPAN17	EXT1
GSX2	EXT1
NOV	EXT1
TSPAN14	EXT1
PDCD10	EXT1
KIT	EXT1
TSPAN10	EXT1
TSPAN33	EXT1
WNT1	EXT1
SLC35C2	EXT1
TSPAN5	EXT1
C3orf17	EXT1
ASCL1	EXT1
AAK1	EXT1
NOTCH1	EXT1
EYA1	EXT1
ERH	EXT1
FGF10	EXT1
MESP1	EXT1
HDAC1	BRD2
PHB2	BRD2
TAGLN	BRD2
ITGAV	BRD2
SLC3A1	BRD2
CANX	BRD2
FLOT1	BRD2
NQO1	BRD2
PCF11	BRD2
F2R	BRD2
LAMB2	BRD2
CD4	BRD2
SLC4A3	BRD2
S100A13	BRD2
CNTN1	BRD2
TCAP	BRD2
STAT5A	BRD2
ARL6IP5	BRD2
ANXA6	BRD2
ABCC8	BRD2
SLC12A3	BRD2
COL18A1	BRD2
HMGCR	BRD2
SFPQ	BRD2
SEC62	BRD2
BRCA1	BRD2
PSMD10	BRD2
PTHLH	BRD2
RBP1	BRD2
P2RY10	BRD2
CD69	BRD2
TARP	BRD2
CD3D	BRD2
RAG2	BRD2
RRAS2	BRD2
ID2	BRD2
CD28	BRD2
GATA3	BRD2
TRAT1	BRD2
EGR2	BRD2
TNFRSF18	BRD2
LCK	BRD2
GZMB	BRD2
BCL2A1	BRD2
CCR7	BRD2
CD83	BRD2
CCL5	BRD2
TRAF1	BRD2
IL12B	BRD2
CX3CL1	BRD2
RELB	BRD2
EGR1	BRD2
CARD11	BRD2
NFKB2	BRD2
ICAM1	BRD2
IRF7	BRD2
JUNB	BRD2
IL10RA	BRD2
CD86	BRD2
BIRC2	BRD2
BIRC3	BRD2
CD80	BRD2
ZAP70	BRD2
DDR1	BRD2
CD7	BRD2
CD3G	BRD2
TOX	BRD2
GZMA	BRD2
DTX1	BRD2
LAT	BRD2
RAG1	BRD2
PTCRA	BRD2
CD2	BRD2
NFATC1	BRD2
NOTCH3	BRD2
CD74	BRD2
THY1	BRD2
CTLA4	BRD2
MAMLD1	BRD2
CREBBP	BRD2
E2F1	BRD2
E2F3	BRD2
EIF2C3	BRD2
EIF2C4	BRD2
EP300	BRD2
SNW1	BRD2
TNRC6B	BRD2
KAT2A	BRD2
EIF2C1	BRD2
EIF2C2	BRD2
TNRC6A	BRD2
RBPJ	BRD2
JUN	BRD2
MOV10	BRD2
LOC441488	BRD2
NOTCH2	BRD2
NOTCH4	BRD2
MAML3	BRD2
TNRC6C	BRD2
CCND1	BRD2
TFDP1	BRD2
LOC728030	BRD2
MAML2	BRD2
KAT2B	BRD2
MAML1	BRD2
ADAM10	BRD2
DTX2	BRD2
MIB2	BRD2
JAG1	BRD2
[truncated: 20,681 more rows]
