# Supplementary material for: Notch-based gene signature for predicting the response to neoadjuvant chemotherapy in triple-negative breast cancer
Source: J Transl Med. 2023 Nov 15;21:811. doi: 10.1186/s12967-023-04713-3 (PMC10647131; doi:10.1186/s12967-023-04713-3)
Supplement: Supplementary file 2 — Additional file 2. Table of the pairs of up- and down-regulated genes by Notch signaling. These pairs were used as biological constraints during the training of the k-top scoring pairs (k-TSPs) algorithm. [file 12967_2023_4713_MOESM2_ESM.csv]

pair	gene1	gene2
PDCD10,GARS	GARS	PDCD10
NOTCH4,GTF2I	NOTCH4	GTF2I
TBL1XR1,CSF1R	CSF1R	TBL1XR1
PTHLH,CMA1	CMA1	PTHLH
CCND1,FNDC3A	CCND1	FNDC3A
HDAC7,REV3L	HDAC7	REV3L
FURIN,BET1	FURIN	BET1
TLE2,ITGAM	ITGAM	TLE2
DTX4,ERCC5	DTX4	ERCC5
APH1B,TIPARP	APH1B	TIPARP
ITGB1BP1,EXT1	EXT1	ITGB1BP1
RBP1,HERPUD1	HERPUD1	RBP1
COL18A1,MARCKS	COL18A1	MARCKS
STAT5A,NOP2	NOP2	STAT5A
RAG1,VPREB1	RAG1	VPREB1
TOX,PCDH7	PCDH7	TOX
IRF7,PBX3	IRF7	PBX3
F2R,KLF4	F2R	KLF4
EGR2,BMP7	BMP7	EGR2
GZMA,NCF4	NCF4	GZMA
PSMD10,RING1	RING1	PSMD10
CX3CL1,CTSG	CTSG	CX3CL1
JUNB,IL1R1	JUNB	IL1R1
JUN,MMP14	MMP14	JUN
ATP2A2,SERP1	ATP2A2	SERP1
KAT2A,STAG2	KAT2A	STAG2
HDAC3,NET1	HDAC3	NET1
CD69,SLC12A4	SLC12A4	CD69
HDAC6,DDAH2	HDAC6	DDAH2
MAML3,MAGEA1	MAGEA1	MAML3
NCOR1,PPP2R1B	PPP2R1B	NCOR1
SEL1L,TRIP12	SEL1L	TRIP12
POGLUT1,STC2	STC2	POGLUT1
SFPQ,SLC20A1	SLC20A1	SFPQ
CD80,DAXX	CD80	DAXX
EYA1,GFI1B	EYA1	GFI1B
TBL1X,ITGA2	TBL1X	ITGA2
PSENEN,NCF2	NCF2	PSENEN
KAT2B,SLC35C1	SLC35C1	KAT2B
ST3GAL6,BTK	BTK	ST3GAL6
POFUT1,AANAT	POFUT1	AANAT
CD4,COL11A2	COL11A2	CD4
MAMLD1,CAMP	MAMLD1	CAMP
ATP2A1,ELL2	ATP2A1	ELL2
CNTN1,PTGS2	CNTN1	PTGS2
RELB,HPCAL1	RELB	HPCAL1
LAMB2,GADD45B	LAMB2	GADD45B
RBPJ,UBR4	UBR4	RBPJ
CCL5,GDPD5	GDPD5	CCL5
CREBBP,SGSM3	SGSM3	CREBBP
TFDP1,ZNF282	ZNF282	TFDP1
EGR1,KLF5	EGR1	KLF5
HES1,EPHA4	HES1	EPHA4
TRAT1,TGM3	TGM3	TRAT1
B4GALT1,CSF2RA	B4GALT1	CSF2RA
HDAC2,DYNC1H1	DYNC1H1	HDAC2
CTLA4,HTRA2	CTLA4	HTRA2
ASCL1,GFI1	ASCL1	GFI1
HDAC11,F3	HDAC11	F3
TLE1,MEF2A	TLE1	MEF2A
RRAS2,ETS2	ETS2	RRAS2
IL12B,MPO	MPO	IL12B
TCAP,PGLYRP1	PGLYRP1	TCAP
CD2,CHAC1	CHAC1	CD2
ITGAV,BASP1	BASP1	ITGAV
PTCRA,TARS	PTCRA	TARS
CD3G,CADM1	CADM1	CD3G
JAG2,IGF1R	JAG2	IGF1R
NOTCH1,CSF3R	CSF3R	NOTCH1
ERH,RGS2	RGS2	ERH
RBX1,ASS1	ASS1	RBX1
ICAM1,TRIO	TRIO	ICAM1
BIRC2,SRPK2	SRPK2	BIRC2
CCR7,TNFSF4	TNFSF4	CCR7
PSEN2,OVOL2	OVOL2	PSEN2
HEYL,COL7A1	HEYL	COL7A1
HDAC5,GATA2	GATA2	HDAC5
HDAC1,TFAP2A	HDAC1	TFAP2A
MAML1,TREM2	TREM2	MAML1
APH1A,SMYD5	SMYD5	APH1A
ID2,PSMB9	PSMB9	ID2
STAT3,PNN	PNN	STAT3
NCOR2,USP22	NCOR2	USP22
HMGCR,RPE	HMGCR	RPE
CD74,SERPINH1	CD74	SERPINH1
CD3D,DLK2	DLK2	CD3D
FLOT1,EGFL7	EGFL7	FLOT1
NOD2,C8orf4	NOD2	C8orf4
NFATC1,CYP2E1	CYP2E1	NFATC1
SEC62,PSME4	SEC62	PSME4
SKP1,MTHFD2	SKP1	MTHFD2
NOTCH2,STOM	STOM	NOTCH2
ADAM17,HIF1AN	HIF1AN	ADAM17
TNRC6B,SLC12A2	TNRC6B	SLC12A2
SLC35C2,PTPN13	SLC35C2	PTPN13
CDK8,CRX	CRX	CDK8
THY1,LIMK2	THY1	LIMK2
KIT,BRD2	BRD2	KIT
TRAF1,MYO1E	TRAF1	MYO1E
PHB2,APEX1	PHB2	APEX1
NFKB2,PDE6A	PDE6A	NFKB2
NCSTN,BCL6	NCSTN	BCL6
NQO1,LAMA5	NQO1	LAMA5
TMED2,CCNI	CCNI	TMED2
BRCA1,MATK	BRCA1	MATK
SLC3A1,DLX2	DLX2	SLC3A1
LCK,EEF1A1	EEF1A1	LCK
GZMB,RBMS1	RBMS1	GZMB
S100A13,XBP1	S100A13	XBP1
ANXA6,PPIF	ANXA6	PPIF
TSPAN14,CYR61	CYR61	TSPAN14
ARRB2,KLF10	ARRB2	KLF10
NOV,MGAT2	NOV	MGAT2
RPS27A,HUWE1	HUWE1	RPS27A
